# Supplementary material for: Simulation enabled search for explanatory mechanisms of the fracture healing process
Source: PLoS Comput Biol. 2018 Feb 2;14(2):e1005980. doi: 10.1371/journal.pcbi.1005980 (PMC5812655; doi:10.1371/journal.pcbi.1005980)
Supplement: S1 Dataset — All data reported in the manuscript are provided in the spreadsheet. The spreadsheet is organized by tabs. The “Statistics” tab contains the summarized data provided in Table 1 of the manuscript. Similarity and UL-Similarity data are provided for the Monte Carlo trials of each mechanism. (XLSX) [file pcbi.1005980.s003.xlsx]

## Sheet: Statistics
	UL Similarity				Similarity
	Mean Similarity	Coefficient of Variation	Mean Time Steps	Coefficient of Variation	Mean Similarity	Coefficient of Variation	Mean Time Steps	Coefficient of Variation
Mechanism 2	0.832244	0.0385767	4532.04	0.454364	0.731864	0.0639262	2865.88	0.795972
Mechanism 3	0.938708	0.0443919	5511.2	0.119416	0.769764	0.0489258	5493.96	0.141613
Mechanism 4	0.932568	0.0487893	5274.04	0.0991497	0.776004	0.0379992	5244.32	0.147901
Mechanism 4 Internal Control	0.927833	0.0467369	5233.67	0.101311	0.897308	0.044749	5208.25	0.141177
Mechanism 4 Blue Probability 2	0.936004	0.0452919	5316.72	0.106213	0.778188	0.0376891	5299.04	0.156895

## Sheet: M2 UL
	Maximum Similarity	Time Step	Similarity	Time Step	Similarity	Time Step	Similarity	Time Step	Similarity	Time Step	Similarity	Time Step	Similarity	Time Step	Seed
	0.8366	2646	0.82	5000	0.8147	5400	0.8125	5800	0.8113	6200	0.8113	6600	0.809	7000	832126384
	0.8429	2711	0.8131	5000	0.8093	5400	0.8071	5800	0.8071	6200	0.8037	6600	0.8037	7000	832126385
	0.8355	2937	0.8238	5000	0.8238	5400	0.8223	5800	0.8223	6200	0.8184	6600	0.8172	7000	832126386
	0.8656	2298	0.8037	5000	0.8006	5400	0.7989	5800	0.799	6200	0.7969	6600	0.7931	7000	832126387
	0.8514	2791	0.81	5000	0.8071	5400	0.8049	5800	0.802	6200	0.801	6600	0.801	7000	832126388
	0.8533	2208	0.8089	5000	0.8069	5400	0.8055	5800	0.8045	6200	0.8007	6600	0.8007	7000	832126389
	0.8436	3138	0.8101	5000	0.8079	5400	0.8049	5800	0.8039	6200	0.8008	6600	0.7994	7000	832126390
	0.8335	6818	0.7959	5000	0.8102	5400	0.816	5800	0.8188	6200	0.8306	6600	0.8335	7000	832126391
	0.7847	6574	0.7737	5000	0.7792	5400	0.7819	5800	0.7819	6200	0.7847	6600	0.7847	7000	832126392
	0.8332	5488	0.8303	5000	0.8303	5400	0.8332	5800	0.8297	6200	0.8281	6600	0.8265	7000	832126393
	0.845	2803	0.8162	5000	0.8134	5400	0.8093	5800	0.8082	6200	0.8034	6600	0.8025	7000	832126394
	0.7683	6752	0.7386	5000	0.7468	5400	0.7468	5800	0.7629	6200	0.7656	6600	0.7683	7000	832126395
	0.8441	2378	0.8127	5000	0.8117	5400	0.8107	5800	0.8073	6200	0.8058	6600	0.8045	7000	832126396
	0.745	6809	0.72	5000	0.726	5400	0.7286	5800	0.7286	6200	0.7398	6600	0.745	7000	832126397
	0.8379	2125	0.8137	5000	0.8108	5400	0.8071	5800	0.8071	6200	0.8039	6600	0.802	7000	832126398
	0.8019	6980	0.7797	5000	0.7797	5400	0.7906	5800	0.7906	6200	0.7962	6600	0.8019	7000	832126399
	0.8214	6759	0.8157	5000	0.8157	5400	0.8157	5800	0.8157	6200	0.8186	6600	0.8214	7000	832126400
	0.8196	6923	0.8034	5000	0.8087	5400	0.8082	5800	0.8082	6200	0.8167	6600	0.8196	7000	832126401
	0.8793	2243	0.8034	5000	0.8034	5400	0.8024	5800	0.8024	6200	0.8024	6600	0.8024	7000	832126402
	0.8339	6264	0.8108	5000	0.8162	5400	0.8279	5800	0.831	6200	0.829	6600	0.8238	7000	832126403
	0.9015	1974	0.799	5000	0.799	5400	0.7978	5800	0.7982	6200	0.794	6600	0.7926	7000	832126404
	0.8342	4315	0.8306	5000	0.8271	5400	0.8255	5800	0.8255	6200	0.8209	6600	0.8193	7000	832126405
	0.8271	6988	0.7928	5000	0.7985	5400	0.8041	5800	0.8183	6200	0.8242	6600	0.8271	7000	832126406
	0.833	6427	0.8128	5000	0.8214	5400	0.8271	5800	0.8301	6200	0.833	6600	0.833	7000	832126407
	0.8336	5952	0.8247	5000	0.8276	5400	0.8307	5800	0.832	6200	0.8272	6600	0.8242	7000	832126408
Average	0.832244	4532.04
StdDev	0.0321052	2059.19

## Sheet: M2
	Maximum Similarity	Time Step	Similarity	Time Step	Similarity	Time Step	Similarity	Time Step	Similarity	Time Step	Similarity	Time Step	Similarity	Time Step	Seed
	0.7189	1322	0.6732	5000	0.6582	5400	0.6673	5800	0.674	6200	0.6671	6600	0.6568	7000	832126384
	0.7558	1285	0.6611	5000	0.6604	5400	0.6774	5800	0.6671	6200	0.6828	6600	0.6931	7000	832126385
	0.6898	990	0.5965	5000	0.6064	5400	0.6029	5800	0.6397	6200	0.6495	6600	0.6665	7000	832126386
	0.7906	6958	0.7227	5000	0.7385	5400	0.7385	5800	0.7565	6200	0.7755	6600	0.7906	7000	832126387
	0.7508	1664	0.5785	5000	0.5688	5400	0.5723	5800	0.5733	6200	0.5523	6600	0.5583	7000	832126388
	0.7499	1275	0.6578	5000	0.6747	5400	0.6777	5800	0.688	6200	0.705	6600	0.7016	7000	832126389
	0.7759	6986	0.7496	5000	0.745	5400	0.7552	5800	0.755	6200	0.7539	6600	0.7723	7000	832126390
	0.7294	1625	0.6854	5000	0.6958	5400	0.7213	5800	0.7044	6200	0.6894	6600	0.685	7000	832126391
	0.6578	934	0.544	5000	0.5528	5400	0.5522	5800	0.5522	6200	0.5651	6600	0.5583	7000	832126392
	0.8274	4797	0.8117	5000	0.7757	5400	0.7655	5800	0.7845	6200	0.7964	6600	0.7905	7000	832126393
	0.7445	1211	0.7081	5000	0.6998	5400	0.695	5800	0.6983	6200	0.7076	6600	0.7075	7000	832126394
	0.7321	6991	0.6724	5000	0.6723	5400	0.6806	5800	0.7051	6200	0.7037	6600	0.7321	7000	832126395
	0.7572	1424	0.6844	5000	0.6672	5400	0.6673	5800	0.667	6200	0.6776	6600	0.685	7000	832126396
	0.6344	1602	0.594	5000	0.6	5400	0.5988	5800	0.595	6200	0.6023	6600	0.5965	7000	832126397
	0.7463	6935	0.6799	5000	0.6711	5400	0.6946	5800	0.6981	6200	0.7178	6600	0.7427	7000	832126398
	0.6861	1932	0.6537	5000	0.6499	5400	0.6421	5800	0.6608	6200	0.6402	6600	0.6459	7000	832126399
	0.7028	1555	0.6416	5000	0.6416	5400	0.6561	5800	0.6561	6200	0.6517	6600	0.6582	7000	832126400
	0.6621	1455	0.6329	5000	0.6381	5400	0.6413	5800	0.6413	6200	0.6571	6600	0.6455	7000	832126401
	0.6955	1259	0.5984	5000	0.589	5400	0.5911	5800	0.5755	6200	0.5694	6600	0.5755	7000	832126402
	0.7051	1720	0.6084	5000	0.6138	5400	0.6186	5800	0.6252	6200	0.6302	6600	0.6388	7000	832126403
	0.8125	4712	0.8052	5000	0.8078	5400	0.8063	5800	0.8028	6200	0.7997	6600	0.7986	7000	832126404
	0.7546	1814	0.684	5000	0.686	5400	0.6818	5800	0.6674	6200	0.7019	6600	0.7086	7000	832126405
	0.7536	2803	0.7061	5000	0.6958	5400	0.6781	5800	0.6698	6200	0.6537	6600	0.6675	7000	832126406
	0.7045	1625	0.6351	5000	0.6509	5400	0.6353	5800	0.6382	6200	0.6482	6600	0.6482	7000	832126407
	0.759	6773	0.7259	5000	0.7289	5400	0.7319	5800	0.7419	6200	0.7431	6600	0.7415	7000	832126408
Average	0.731864	2865.88
StdDev	0.0467853	2281.16

## Sheet: M3 UL
	Maximum Similarity	Time Step	Similarity	Time Step	Similarity	Time Step	Similarity	Time Step	Similarity	Time Step	Similarity	Time Step	Similarity	Time Step	Seed
	0.9002	5053	0.882	5000	0.8807	5400	0.8563	5800	0.7919	6200	0.744	6600	0.6672	7000	832126384
	0.9662	6141	0.8124	5000	0.8834	5400	0.9387	5800	0.9604	6200	0.911	6600	0.8778	7000	832126385
	0.8219	4583	0.7631	5000	0.7268	5400	0.7153	5800	0.6344	6200	0.5752	6600	0.514	7000	832126386
	0.9777	6190	0.7266	5000	0.8639	5400	0.9074	5800	0.9777	6200	0.9334	6600	0.8763	7000	832126387
	0.8617	4945	0.8517	5000	0.8247	5400	0.7969	5800	0.7359	6200	0.7076	6600	0.6721	7000	832126388
	0.9443	5321	0.9166	5000	0.9377	5400	0.9168	5800	0.8792	6200	0.8207	6600	0.766	7000	832126389
	0.9616	4884	0.9447	5000	0.8946	5400	0.8585	5800	0.8221	6200	0.7651	6600	0.713	7000	832126390
	0.9589	5742	0.8954	5000	0.9333	5400	0.9325	5800	0.8352	6200	0.7799	6600	0.7302	7000	832126391
	0.9792	5775	0.9125	5000	0.9341	5400	0.9747	5800	0.9244	6200	0.8616	6600	0.7887	7000	832126392
	0.9343	6230	0.8675	5000	0.8919	5400	0.9032	5800	0.9212	6200	0.8963	6600	0.8632	7000	832126393
	0.9372	5172	0.917	5000	0.9102	5400	0.9033	5800	0.8587	6200	0.7943	6600	0.749	7000	832126394
	0.9819	5749	0.8579	5000	0.9442	5400	0.9559	5800	0.8916	6200	0.8271	6600	0.7754	7000	832126395
	0.9748	6556	0.7579	5000	0.8501	5400	0.9212	5800	0.9348	6200	0.9612	6600	0.9384	7000	832126396
	0.8856	5480	0.868	5000	0.8766	5400	0.881	5800	0.8479	6200	0.8027	6600	0.7716	7000	832126397
	0.9692	5884	0.8446	5000	0.9312	5400	0.9632	5800	0.9513	6200	0.9042	6600	0.8385	7000	832126398
	0.9152	5304	0.8895	5000	0.9037	5400	0.8601	5800	0.8318	6200	0.7833	6600	0.7359	7000	832126399
	0.9753	6828	0.7255	5000	0.75	5400	0.7994	5800	0.8526	6200	0.9311	6600	0.9468	7000	832126400
	0.9172	4948	0.9081	5000	0.8842	5400	0.8506	5800	0.8296	6200	0.777	6600	0.719	7000	832126401
	0.9662	4093	0.9159	5000	0.8704	5400	0.8105	5800	0.7412	6200	0.6846	6600	0.5629	7000	832126402
	0.9046	4940	0.8909	5000	0.8078	5400	0.825	5800	0.8549	6200	0.8546	6600	0.8426	7000	832126403
	0.895	5798	0.851	5000	0.8855	5400	0.895	5800	0.8596	6200	0.8758	6600	0.8642	7000	832126404
	0.9788	6025	0.7876	5000	0.8789	5400	0.957	5800	0.9594	6200	0.8605	6600	0.8328	7000	832126405
	0.9405	4711	0.9103	5000	0.8825	5400	0.85	5800	0.7995	6200	0.7754	6600	0.7333	7000	832126406
	0.9668	6008	0.8124	5000	0.8649	5400	0.9458	5800	0.9586	6200	0.9531	6600	0.9083	7000	832126407
	0.9534	5420	0.8936	5000	0.9486	5400	0.8967	5800	0.8823	6200	0.8276	6600	0.7677	7000	832126408
Average	0.938708	5511.2
StdDev	0.0416711	658.125

## Sheet: M3
	Maximum Similarity	Time Step	Similarity	Time Step	Similarity	Time Step	Similarity	Time Step	Similarity	Time Step	Similarity	Time Step	Similarity	Time Step	Seed
	0.7753	5163	0.756	5000	0.7396	5400	0.7078	5800	0.662	6200	0.6413	6600	0.5846	7000	832126384
	0.7822	6318	0.6601	5000	0.7021	5400	0.7329	5800	0.779	6200	0.7638	6600	0.6941	7000	832126385
	0.6944	3853	0.6295	5000	0.6202	5400	0.6286	5800	0.5939	6200	0.5751	6600	0.514	7000	832126386
	0.7425	6190	0.5855	5000	0.641	5400	0.6795	5800	0.7425	6200	0.6831	6600	0.6432	7000	832126387
	0.7673	4778	0.757	5000	0.7141	5400	0.6981	5800	0.6656	6200	0.6414	6600	0.6316	7000	832126388
	0.7755	5592	0.746	5000	0.7588	5400	0.7644	5800	0.7123	6200	0.6684	6600	0.6713	7000	832126389
	0.8072	4919	0.7944	5000	0.7854	5400	0.7211	5800	0.6961	6200	0.6585	6600	0.6386	7000	832126390
	0.7862	5523	0.7431	5000	0.7701	5400	0.7548	5800	0.7017	6200	0.6655	6600	0.6435	7000	832126391
	0.8104	5775	0.7277	5000	0.7665	5400	0.8069	5800	0.7348	6200	0.6768	6600	0.6364	7000	832126392
	0.8173	6230	0.7264	5000	0.7642	5400	0.7813	5800	0.807	6200	0.768	6600	0.7149	7000	832126393
	0.7456	5135	0.7181	5000	0.7113	5400	0.708	5800	0.6918	6200	0.6721	6600	0.6384	7000	832126394
	0.7666	5692	0.6589	5000	0.7246	5400	0.7501	5800	0.6998	6200	0.6565	6600	0.6194	7000	832126395
	0.8493	6652	0.6712	5000	0.7202	5400	0.7652	5800	0.8071	6200	0.8367	6600	0.7955	7000	832126396
	0.7333	6653	0.7268	5000	0.7206	5400	0.7187	5800	0.7175	6200	0.7244	6600	0.731	7000	832126397
	0.804	5841	0.7186	5000	0.7593	5400	0.8005	5800	0.7954	6200	0.741	6600	0.69	7000	832126398
	0.7195	5088	0.7154	5000	0.6979	5400	0.6718	5800	0.6506	6200	0.6056	6600	0.5762	7000	832126399
	0.7803	6730	0.6111	5000	0.6201	5400	0.6288	5800	0.6679	6200	0.7533	6600	0.7656	7000	832126400
	0.7786	4919	0.7669	5000	0.6888	5400	0.6577	5800	0.6273	6200	0.5993	6600	0.5705	7000	832126401
	0.7148	4265	0.6929	5000	0.6646	5400	0.6257	5800	0.5963	6200	0.5939	6600	0.5629	7000	832126402
	0.7296	4622	0.7013	5000	0.691	5400	0.7154	5800	0.7253	6200	0.659	6600	0.6407	7000	832126403
	0.715	5177	0.6987	5000	0.7078	5400	0.6892	5800	0.6786	6200	0.6993	6600	0.7019	7000	832126404
	0.7748	6051	0.6578	5000	0.712	5400	0.758	5800	0.7605	6200	0.6899	6600	0.6806	7000	832126405
	0.7743	4583	0.7434	5000	0.7156	5400	0.6794	5800	0.6584	6200	0.6418	6600	0.6267	7000	832126406
	0.7911	6243	0.7177	5000	0.7389	5400	0.7646	5800	0.7809	6200	0.7671	6600	0.7313	7000	832126407
	0.809	5357	0.787	5000	0.8075	5400	0.7555	5800	0.7601	6200	0.7289	6600	0.6769	7000	832126408
Average	0.769764	5493.96
StdDev	0.0376613	778.015

## Sheet: M4 UL
	Maximum Similarity	Time Step	Similarity	Time Step	Similarity	Time Step	Similarity	Time Step	Similarity	Time Step	Similarity	Time Step	Similarity	Time Step	Seed
	0.8972	5415	0.8902	5000	0.8948	5400	0.8282	5800	0.8619	6200	0.8486	6600	0.8475	7000	832126384
	0.903	5535	0.8902	5000	0.8867	5400	0.8686	5800	0.8363	6200	0.8303	6600	0.8188	7000	832126385
	0.9357	4863	0.9251	5000	0.9183	5400	0.8999	5800	0.8617	6200	0.83	6600	0.7622	7000	832126386
	0.9609	4570	0.9165	5000	0.8747	5400	0.8315	5800	0.8293	6200	0.8481	6600	0.7754	7000	832126387
	0.8948	5420	0.8901	5000	0.8901	5400	0.8509	5800	0.8497	6200	0.8218	6600	0.8244	7000	832126388
	0.9319	4976	0.9282	5000	0.9154	5400	0.8984	5800	0.8704	6200	0.7968	6600	0.7569	7000	832126389
	0.9738	6321	0.7222	5000	0.8108	5400	0.898	5800	0.9587	6200	0.916	6600	0.8703	7000	832126390
	0.9927	5677	0.9059	5000	0.9493	5400	0.9858	5800	0.9203	6200	0.8885	6600	0.8499	7000	832126391
	0.9775	5920	0.7497	5000	0.841	5400	0.9437	5800	0.8976	6200	0.8616	6600	0.7888	7000	832126392
	0.9239	5737	0.7976	5000	0.8727	5400	0.9105	5800	0.8796	6200	0.8882	6600	0.8441	7000	832126393
	0.9905	5851	0.8083	5000	0.9129	5400	0.9903	5800	0.9271	6200	0.8586	6600	0.7969	7000	832126394
	0.8695	4285	0.8303	5000	0.8114	5400	0.7996	5800	0.7542	6200	0.6796	6600	0.627	7000	832126395
	0.976	4928	0.9732	5000	0.9272	5400	0.8617	5800	0.7997	6200	0.7256	6600	0.677	7000	832126396
	0.9288	4751	0.8941	5000	0.8606	5400	0.8448	5800	0.8027	6200	0.7413	6600	0.7027	7000	832126397
	0.9115	5553	0.8216	5000	0.8929	5400	0.8684	5800	0.8679	6200	0.8728	6600	0.8697	7000	832126398
	0.9476	5130	0.9434	5000	0.9236	5400	0.8763	5800	0.8078	6200	0.7412	6600	0.705	7000	832126399
	0.8532	5273	0.8107	5000	0.8283	5400	0.8342	5800	0.7825	6200	0.7431	6600	0.7093	7000	832126400
	0.9367	5449	0.9139	5000	0.9339	5400	0.9033	5800	0.856	6200	0.8225	6600	0.7312	7000	832126401
	0.9039	4682	0.8678	5000	0.8293	5400	0.7595	5800	0.6847	6200	0.5923	6600	0.5408	7000	832126402
	0.9779	5377	0.9304	5000	0.9733	5400	0.9477	5800	0.8734	6200	0.8078	6600	0.7595	7000	832126403
	0.9715	5709	0.8738	5000	0.9384	5400	0.9631	5800	0.9163	6200	0.8888	6600	0.8604	7000	832126404
	0.9853	5847	0.8648	5000	0.9105	5400	0.9852	5800	0.8917	6200	0.7887	6600	0.6872	7000	832126405
	0.9462	4773	0.9126	5000	0.8719	5400	0.847	5800	0.8023	6200	0.7622	6600	0.7025	7000	832126406
	0.8152	4369	0.7944	5000	0.7861	5400	0.7282	5800	0.6973	6200	0.6494	6600	0.5899	7000	832126407
	0.909	5440	0.8856	5000	0.9042	5400	0.8404	5800	0.8302	6200	0.8489	6600	0.8478	7000	832126408
Average	0.932568	5274.04
StdDev	0.0454994	522.919

## Sheet: M4
	Maximum Similarity	Time Step	Similarity	Time Step	Similarity	Time Step	Similarity	Time Step	Similarity	Time Step	Similarity	Time Step	Similarity	Time Step	Seed
	0.743	4813	0.7342	5000	0.7171	5400	0.7112	5800	0.726	6200	0.7103	6600	0.6875	7000	832126384
	0.7758	4818	0.7528	5000	0.7496	5400	0.7425	5800	0.7211	6200	0.7058	6600	0.6814	7000	832126385
	0.7243	5325	0.7018	5000	0.72	5400	0.6781	5800	0.6319	6200	0.6242	6600	0.5739	7000	832126386
	0.7433	4522	0.7207	5000	0.7058	5400	0.6747	5800	0.6447	6200	0.6162	6600	0.573	7000	832126387
	0.7614	6604	0.7342	5000	0.7124	5400	0.7216	5800	0.7341	6200	0.7571	6600	0.7108	7000	832126388
	0.8034	4315	0.7843	5000	0.7553	5400	0.7286	5800	0.7035	6200	0.667	6600	0.6425	7000	832126389
	0.7819	6321	0.6156	5000	0.6331	5400	0.7027	5800	0.7633	6200	0.7419	6600	0.7218	7000	832126390
	0.7627	5707	0.707	5000	0.7263	5400	0.7527	5800	0.711	6200	0.6827	6600	0.6545	7000	832126391
	0.7736	5923	0.6276	5000	0.6597	5400	0.7413	5800	0.7379	6200	0.7167	6600	0.6666	7000	832126392
	0.7852	6300	0.7028	5000	0.7278	5400	0.7383	5800	0.7616	6200	0.722	6600	0.6664	7000	832126393
	0.7497	5846	0.6094	5000	0.6731	5400	0.7452	5800	0.6839	6200	0.639	6600	0.5979	7000	832126394
	0.7466	3662	0.6491	5000	0.6301	5400	0.6255	5800	0.5802	6200	0.5422	6600	0.5282	7000	832126395
	0.7901	4949	0.7802	5000	0.7494	5400	0.7205	5800	0.6737	6200	0.643	6600	0.6452	7000	832126396
	0.8165	3937	0.754	5000	0.7489	5400	0.7047	5800	0.6616	6200	0.6347	6600	0.6201	7000	832126397
	0.7894	6402	0.6805	5000	0.7296	5400	0.7534	5800	0.7722	6200	0.7678	6600	0.7355	7000	832126398
	0.8083	4554	0.7874	5000	0.764	5400	0.7389	5800	0.6895	6200	0.6709	6600	0.6347	7000	832126399
	0.7501	5349	0.712	5000	0.7375	5400	0.7276	5800	0.7039	6200	0.707	6600	0.7093	7000	832126400
	0.7702	5244	0.7471	5000	0.7639	5400	0.7444	5800	0.6406	6200	0.6064	6600	0.568	7000	832126401
	0.8022	4642	0.777	5000	0.7801	5400	0.7322	5800	0.6847	6200	0.5923	6600	0.5408	7000	832126402
	0.8481	5377	0.8044	5000	0.8435	5400	0.8103	5800	0.7826	6200	0.7292	6600	0.719	7000	832126403
	0.7701	5788	0.7033	5000	0.7501	5400	0.7701	5800	0.7485	6200	0.7084	6600	0.6858	7000	832126404
	0.7992	5784	0.6943	5000	0.7372	5400	0.7992	5800	0.7248	6200	0.6743	6600	0.6211	7000	832126405
	0.7485	4637	0.7368	5000	0.713	5400	0.677	5800	0.6318	6200	0.6026	6600	0.5919	7000	832126406
	0.7449	5279	0.7325	5000	0.7369	5400	0.6965	5800	0.6611	6200	0.6495	6600	0.5899	7000	832126407
	0.8116	5010	0.807	5000	0.7744	5400	0.75	5800	0.7527	6200	0.743	6600	0.698	7000	832126408
Average	0.776004	5244.32
StdDev	0.0294875	775.638

## Sheet: M4 UL Internal Control
	Maximum Similarity	Time Step	Similarity	Time Step	Similarity	Time Step	Similarity	Time Step	Similarity	Time Step	Similarity	Time Step	Similarity	Time Step	Seed
	0.8905	5407	0.8834	5000	0.8881	5400	0.8245	5800	0.8604	6200	0.8525	6600	0.8357	7000	832126384
	0.8974	5535	0.8833	5000	0.881	5400	0.8647	5800	0.8393	6200	0.8188	6600	0.8075	7000	832126385
	0.9301	4863	0.9205	5000	0.9186	5400	0.9031	5800	0.8496	6200	0.8185	6600	0.7515	7000	832126386
	0.9575	4570	0.9183	5000	0.8708	5400	0.8201	5800	0.8179	6200	0.8364	6600	0.7647	7000	832126387
	0.8881	5420	0.8834	5000	0.8834	5400	0.8458	5800	0.847	6200	0.8185	6600	0.813	7000	832126388
	0.9297	4976	0.9267	5000	0.9071	5400	0.8861	5800	0.8584	6200	0.786	6600	0.7463	7000	832126389
	0.9642	6321	0.7201	5000	0.8111	5400	0.9062	5800	0.949	6200	0.9075	6600	0.8585	7000	832126390
															832126391
	0.9763	5920	0.7476	5000	0.8404	5400	0.948	5800	0.8934	6200	0.8497	6600	0.7779	7000	832126392
	0.9179	5737	0.7951	5000	0.8704	5400	0.9054	5800	0.8829	6200	0.8797	6600	0.8324	7000	832126393
	0.9931	5778	0.8059	5000	0.9131	5400	0.9931	5800	0.9141	6200	0.8467	6600	0.7859	7000	832126394
	0.8788	4285	0.8224	5000	0.8041	5400	0.7886	5800	0.7439	6200	0.6703	6600	0.6184	7000	832126395
	0.9806	4789	0.9754	5000	0.9142	5400	0.8495	5800	0.7885	6200	0.7156	6600	0.6677	7000	832126396
	0.9232	4751	0.8909	5000	0.8675	5400	0.8332	5800	0.7916	6200	0.7311	6600	0.693	7000	832126397
	0.905	5553	0.8192	5000	0.8906	5400	0.8664	5800	0.8704	6200	0.8607	6600	0.8578	7000	832126398
	0.949	4964	0.949	5000	0.9108	5400	0.8642	5800	0.7967	6200	0.731	6600	0.6953	7000	832126399
	0.8587	5273	0.8122	5000	0.8352	5400	0.8258	5800	0.7749	6200	0.7369	6600	0.7037	7000	832126400
	0.9356	5449	0.9074	5000	0.9325	5400	0.8991	5800	0.8443	6200	0.8111	6600	0.7212	7000	832126401
	0.9064	4682	0.8731	5000	0.8223	5400	0.7489	5800	0.6752	6200	0.5842	6600	0.5334	7000	832126402
	0.9722	5197	0.9364	5000	0.9675	5400	0.9347	5800	0.8613	6200	0.7966	6600	0.749	7000	832126403
	0.9701	5709	0.8716	5000	0.9329	5400	0.9627	5800	0.9037	6200	0.8766	6600	0.8485	7000	832126404
	0.9799	5847	0.8677	5000	0.9189	5400	0.9797	5800	0.8794	6200	0.7779	6600	0.6778	7000	832126405
	0.9415	4773	0.9125	5000	0.8786	5400	0.8353	5800	0.7912	6200	0.7516	6600	0.6928	7000	832126406
	0.8199	4369	0.7911	5000	0.7752	5400	0.7181	5800	0.6878	6200	0.6405	6600	0.5818	7000	832126407
	0.9023	5440	0.8834	5000	0.8974	5400	0.8359	5800	0.8298	6200	0.8527	6600	0.8361	7000	832126408
Average	0.927833	5233.67
StdDev	0.043364	530.23

## Sheet: M4 Internal Control
	Maximum Similarity	Time Step	Similarity	Time Step	Similarity	Time Step	Similarity	Time Step	Similarity	Time Step	Similarity	Time Step	Similarity	Time Step	Seed
	0.8833	4869	0.8742	5000	0.8305	5400	0.8246	5800	0.8629	6200	0.8534	6600	0.8366	7000	832126384
	0.8607	4732	0.8048	5000	0.8104	5400	0.8041	5800	0.7885	6200	0.7453	6600	0.7126	7000	832126385
	0.9298	5134	0.9205	5000	0.9188	5400	0.8939	5800	0.8496	6200	0.8185	6600	0.7516	7000	832126386
	0.9528	4570	0.9184	5000	0.871	5400	0.8203	5800	0.8181	6200	0.8363	6600	0.7647	7000	832126387
	0.8787	4619	0.8518	5000	0.8216	5400	0.8108	5800	0.8346	6200	0.827	6600	0.7495	7000	832126388
	0.8859	4297	0.8242	5000	0.8341	5400	0.83	5800	0.8009	6200	0.7544	6600	0.7463	7000	832126389
	0.9152	6321	0.7201	5000	0.8111	5400	0.8747	5800	0.9	6200	0.8849	6600	0.8584	7000	832126390
															832126391
	0.9584	5880	0.7476	5000	0.8404	5400	0.9298	5800	0.8934	6200	0.8496	6600	0.7779	7000	832126392
	0.8788	6276	0.7951	5000	0.8477	5400	0.8581	5800	0.8787	6200	0.8195	6600	0.7792	7000	832126393
	0.9749	5794	0.8059	5000	0.904	5400	0.9749	5800	0.9004	6200	0.8467	6600	0.786	7000	832126394
	0.8788	4285	0.8224	5000	0.8041	5400	0.7886	5800	0.7439	6200	0.6702	6600	0.6184	7000	832126395
	0.9449	4928	0.9356	5000	0.896	5400	0.8495	5800	0.7885	6200	0.7157	6600	0.6677	7000	832126396
	0.8629	4049	0.8068	5000	0.8128	5400	0.7491	5800	0.734	6200	0.7311	6600	0.693	7000	832126397
	0.8716	6343	0.8191	5000	0.8417	5400	0.837	5800	0.8513	6200	0.8575	6600	0.8007	7000	832126398
	0.9	4964	0.8957	5000	0.8365	5400	0.8024	5800	0.7651	6200	0.731	6600	0.6954	7000	832126399
	0.8587	5273	0.8122	5000	0.8352	5400	0.8258	5800	0.775	6200	0.7369	6600	0.7037	7000	832126400
	0.9108	5637	0.8415	5000	0.8942	5400	0.8999	5800	0.8442	6200	0.8111	6600	0.7213	7000	832126401
	0.8611	4585	0.8505	5000	0.8085	5400	0.7489	5800	0.6753	6200	0.5842	6600	0.5334	7000	832126402
	0.8611	5377	0.8214	5000	0.8605	5400	0.8479	5800	0.7664	6200	0.7434	6600	0.7263	7000	832126403
	0.9298	5672	0.8716	5000	0.897	5400	0.9229	5800	0.892	6200	0.8687	6600	0.8276	7000	832126404
	0.94	5837	0.8362	5000	0.867	5400	0.9313	5800	0.8703	6200	0.7779	6600	0.6778	7000	832126405
	0.9257	4730	0.9133	5000	0.8674	5400	0.797	5800	0.7686	6200	0.7516	6600	0.6928	7000	832126406
	0.8199	4369	0.7911	5000	0.7752	5400	0.7181	5800	0.6878	6200	0.6405	6600	0.5818	7000	832126407
	0.8516	6457	0.809	5000	0.7904	5400	0.7794	5800	0.8165	6200	0.8453	6600	0.8081	7000	832126408
Average	0.897308	5208.25
StdDev	0.0401536	735.288

## Sheet: M4 Blue Probability 2 UL
	Maximum Similarity	Time Step	Similarity	Time Step	Similarity	Time Step	Similarity	Time Step	Similarity	Time Step	Similarity	Time Step	Similarity	Time Step	Seed
	0.8972	5415	0.8902	5000	0.8948	5400	0.8282	5800	0.8619	6200	0.8486	6600	0.8475	7000	832126384
	0.903	5535	0.8902	5000	0.8867	5400	0.8686	5800	0.8363	6200	0.8303	6600	0.8188	7000	832126385
	0.9357	4863	0.9251	5000	0.9183	5400	0.8999	5800	0.8617	6200	0.83	6600	0.7622	7000	832126386
	0.9609	4570	0.9165	5000	0.8747	5400	0.8315	5800	0.8293	6200	0.8481	6600	0.7754	7000	832126387
	0.8948	5420	0.8901	5000	0.8901	5400	0.8509	5800	0.8497	6200	0.8218	6600	0.8244	7000	832126388
	0.9319	4976	0.9282	5000	0.9154	5400	0.8984	5800	0.8704	6200	0.7968	6600	0.7569	7000	832126389
	0.9738	6321	0.7222	5000	0.8108	5400	0.898	5800	0.9587	6200	0.916	6600	0.8703	7000	832126390
	0.9927	5677	0.9059	5000	0.9493	5400	0.9858	5800	0.9203	6200	0.8885	6600	0.8499	7000	832126391
	0.9775	5920	0.7497	5000	0.841	5400	0.9437	5800	0.8976	6200	0.8616	6600	0.7888	7000	832126392
	0.9239	5737	0.7976	5000	0.8727	5400	0.9105	5800	0.8796	6200	0.8882	6600	0.8441	7000	832126393
	0.9905	5851	0.8083	5000	0.9129	5400	0.9903	5800	0.9271	6200	0.8586	6600	0.7969	7000	832126394
	0.8695	4285	0.8303	5000	0.8114	5400	0.7996	5800	0.7542	6200	0.6796	6600	0.627	7000	832126395
	0.976	4928	0.9732	5000	0.9272	5400	0.8617	5800	0.7997	6200	0.7256	6600	0.677	7000	832126396
	0.9288	4751	0.8941	5000	0.8606	5400	0.8448	5800	0.8027	6200	0.7413	6600	0.7027	7000	832126397
	0.9115	5553	0.8216	5000	0.8929	5400	0.8684	5800	0.8679	6200	0.8728	6600	0.8697	7000	832126398
	0.9476	5130	0.9434	5000	0.9236	5400	0.8763	5800	0.8078	6200	0.7412	6600	0.705	7000	832126399
	0.9391	6340	0.702	5000	0.8014	5400	0.8625	5800	0.9181	6200	0.9115	6600	0.8717	7000	832126400
	0.9367	5449	0.9139	5000	0.9339	5400	0.9033	5800	0.856	6200	0.8225	6600	0.7312	7000	832126401
	0.9039	4682	0.8678	5000	0.8293	5400	0.7595	5800	0.6847	6200	0.5923	6600	0.5408	7000	832126402
	0.9779	5377	0.9304	5000	0.9733	5400	0.9477	5800	0.8734	6200	0.8078	6600	0.7595	7000	832126403
	0.9715	5709	0.8738	5000	0.9384	5400	0.9631	5800	0.9163	6200	0.8888	6600	0.8604	7000	832126404
	0.9853	5847	0.8648	5000	0.9105	5400	0.9852	5800	0.8917	6200	0.7887	6600	0.6872	7000	832126405
	0.9462	4773	0.9126	5000	0.8719	5400	0.847	5800	0.8023	6200	0.7622	6600	0.7025	7000	832126406
	0.8152	4369	0.7944	5000	0.7861	5400	0.7282	5800	0.6973	6200	0.6494	6600	0.5899	7000	832126407
	0.909	5440	0.8856	5000	0.9042	5400	0.8404	5800	0.8302	6200	0.8489	6600	0.8478	7000	832126408
Average	0.936004	5316.72
StdDev	0.0423934	564.705

[truncated: 1 more sheets: M4 Blue Probability 2]
